# Supplementary material for: Antibiotic Resistance Rates for Helicobacter pylori in Rural Arizona: A Molecular-Based Study
Source: Microorganisms. 2023 Sep 12;11(9):2290. doi: 10.3390/microorganisms11092290 (PMC10536767; doi:10.3390/microorganisms11092290)
Supplement: Supplementary file 1 [file microorganisms-11-02290-s001.zip]

Archive with 1 entries (1 files):
- microorganisms-2505951-supplementary.pdf
